# Supplementary material for: Clinical Benefit from Docetaxel +/− Ramucirumab Is Not Associated with Mutation Status in Metastatic Non-Small-Cell Lung Cancer Patients Who Progressed on Platinum Doublets and Immunotherapy
Source: Cancers (Basel). 2024 Feb 26;16(5):935. doi: 10.3390/cancers16050935 (PMC10931294; doi:10.3390/cancers16050935)
Supplement: Supplementary file 1 [file cancers-16-00935-s001.zip]

Archive with 4 entries (3 files):
- Supplement files/
- Supplement files/.DS_Store
- Supplement files/Supplement1.pdf
- Supplement files/Supplement2.pdf
